# Supplementary material for: Symbiotic System Establishment between Piriformospora indica and Glycine max and Its Effects on the Antioxidant Activity and Ion-Transporter-Related Gene Expression in Soybean under Salt Stress
Source: Int J Mol Sci. 2022 Nov 29;23(23):14961. doi: 10.3390/ijms232314961 (PMC9739428; doi:10.3390/ijms232314961)
Supplement: Supplementary file 1 [file ijms-23-14961-s001.zip]

Archive with 1 entries (1 files):
- ijms-1963786-supplementary.pdf
